# Supplementary material for: Glucose Limitation Sensitizes Cancer Cells to Selenite-Induced Cytotoxicity via SLC7A11-Mediated Redox Collapse
Source: Cancers (Basel). 2022 Jan 11;14(2):345. doi: 10.3390/cancers14020345 (PMC8773648; doi:10.3390/cancers14020345)
Supplement: Supplementary file 1 [file cancers-14-00345-s001.zip]

Archive with 1 entries (1 files):
- cancers-1505706-supplementary.pdf
